# Supplementary material for: Migration and proliferation drive the emergence of patterns in co-cultures of differentiating vascular progenitor cells
Source: Math Biosci Eng. Author manuscript; Available in PMC 2024 Nov 12. (PMC11556463; doi:10.3934/mbe.2024295)
Supplement: supplemental videos [file NIHMS2030393-supplement-supplemental_videos.zip]

Archive with 2 entries (2 files):
- supplemental_videos/S1_Video_300DPI.avi
- supplemental_videos/S2_Video.avi
